# Supplementary material for: Inter-monitor reliability and validity of the fibion accelerometers in a laboratory-based study of functional activities
Source: PLoS One. 2025 May 20;20(5):e0324555. doi: 10.1371/journal.pone.0324555 (PMC12091727; doi:10.1371/journal.pone.0324555)
Supplement: S3 Data — (XLSX) [file pone.0324555.s002.xlsx]

## Sheet: EE
Paticipant	RP 6MWT	RUT 6MWT	RLT 6MWT	LP 6MWT	LUT 6MWT	LLT 6MWT	RP Cycling	RUT Cycling	RLT Cycling	LP Cycling	LUT Cycling	LLT Cycling	RP Lying	RUT Lying	RLT Lying	LP Lying	LUT Lying	LLT Lying	RP Shelf-organizing	RUT Shelf-organizing	RLT Shelf-organizing	LP Shelf-organizing	LUT Shelf-organizing	LLT Shelf-organizing	RP Side-lying	RUT Side-lying	RLT Side-lying	LP Side-lying	LUT Side-lying	LLT Side-lying	RP Sitting	RUT Sitting	RLT Sitting	LP Sitting	LUT Sitting	LLT Sitting	RP Sitting 2	RUT Sitting 2	RLT Sitting 2	LP Sitting 2	LUT Sitting 2	LLT Sitting 2	RP Sitting 3	RUT Sitting 3	RLT Sitting 3	LP Sitting 3	LUT Sitting 3	LLT Sitting 3	RP Stair climbing
F24_ZG_1	22.11	18.65		21	18.98	22.84	11.11	14.7		13.07	14.92	16.59	3.09	4.83		3.09	3.09	3.24	4.78	4.33		3.86	4.55	4.23	3.09	3.19		3.18	3.42	3.82	8.74	12.56		8.62	8.76	8.34	9.49	12.02		11.07	11.48	11.79	3.9	5.07		3.84	5.14	4.33	4.13
M21_MF_2	20.95	21.48	22.19	20.87	21.8	21.68	11.28	13.41	15.78	14.49	13.93	15.78	3.17	4.9	3.54	3.14	4.96	4.22	5.66	5.89	6.03	5.83	6.12	6	3.09	3.09	3.09	3.09	3.09	4.47	8.28	13.05	8.56	8.25	13.04	11.52	8.96	13.34	8.96	8.54	13.15	11.6	3.21	4.91	3.24	3.2	4.91	4.35	4.5
F21_FA_3	17.63	18.03	20.67	17.43	19.35	21.43	12.5	13.27	16.54	10.8	13.65	18.16	3.15	4.39	3.18	4.47	3.09	3.1	5.22	5.45	5.25	5.01	4.99	4.43	3.97	4.81	5.18	3.22	5.02	4.46	8.94	12.21	9.4	9.52	10.01	8.84	8.43	12.2	9.66	11.92	10.07	8.84	3.44	4.65	4.47	4.45	3.88	3.25	4.46
M23_AE_4	20.83	21.53	21.07	24.16	23.25	24.81	17.24	16.79	18.29	16.93	16.82	18.4	3.1	3.12	3.9	3.09	3.09	4.29	6	6.5	6.2	6.15	6.46	5.68	3.18	4.11	4.36	3.15	4.06	4.36	8.62	8.43	9.04	9.9	9.11	11.86	9.13	8.99	9.09	10.45	9.43	11.81	3.4	3.26	3.36	3.46	3.31	3.49	5.4
M23_AS_5	19.88	17.95	19.64	20.99	18.03	20.22	17.56	14.1	16.3	17.1	13.68	16.13	3.29	4.35	3.15	3.23	3.21	3.15	5.35	4.34	5.04	4.8	4,57	5.37	3.32	4.33	3.58	3.6	4.42	3.9	9.05	10.36	9.42	10.4	10.83	9.25	11.64	11.78	10.61	10.44	9.77	9.61	3.14	4.42	3.14	3.29	3.34	3.21	5.04
M21_MH_6	20.59	19.43	20.41	19.73	19.85		16.4	17.11	17.83	15.17	17		3.28	4.53	4.32	3.55	3.36		3.98	4.22	4.95	4.77	4.81		3.09	4.2	4.19	3.91	4.17		8.43	11.52	11.49	8.34	8.28		11.25	12	11.28	11.76	8.35		4.03	4.5	4.26	4.6	3.2		4.01
M21_EM_7	16.22	21.02	22.48	18.41	21.53	22.52	12.47	14.66	16.13	12.47	13.34	16.3	3.09	4.45	4.26	3.12	3.1	3.09	4.87	4.96	4.06	4.19	4.38	5.11	3.09	4.04	3.12	3.29	3.52	4.13	9.13	12.24	11.55	10.94	10.45	9.48	10.39	12.58	11.5	11.52	10.39	9.94	3.11	4.47	4.24	3.32	3.38	3.13	3.68
F21_TO_8	20.33	24.85	28.02		25.68	26.42	12.04	13.48	15.18		13.39	15.78	4.38	3.09	3.09		3.09	3.09	5.01	5.16	4.34		5.45	4.74	3.45	3.95	4.46		3.91	6.15	8.61	8.26	8.24		8.4	8.24	11.46	9.61	8.6		10.44	8.49	4.46	3.33	3.12		3.53	3.13	4.54
F23_MO_9	18.93	23.65	28.66	19	23.74	29.67	7.63	14.8	16.83	7.67	15.09	17.13	3.25	4.89	3.13	4.3	4.92	3.72	4.06	4.59	4.57	4.31	4.8	4.62	3.14	4.02	3.12	3.14	3.09	3.09	8.36	13.22	8.27	8.66	13.05	11.51	11.43	13.28	9.12	12.17	13.11	11.62	3.92	5	4.08	4.04	4.99	4.51	3.76
F21_RW_10	16.85	17.79	18.98	16.64	18.97	20.29	12.63	13.51	15.49	10.59	14.04	16.22	3.09	4.36	4.29	3.09	3.09	3.09	4.15	4.71	4.81	4.44	5.24	4.79	4.78	4.81	4.35	4.4	4.61	4.32	9.16	11.87	11.73	8.69	10.18	8.48	8.32	11.99	11.6	8.49	8.6	8.38	3.13	3.75	4.24	4.02	3.21	3.12	3.84
F23_AM_11	30.31	29.65	32.78	25.59	30.14	36.07	14.38	13.65	15.71	13.83	13.37	16.06	3.09	3.09	3.12	3.09	4.99	4.17	5.15	5.36	4.68	5.04	4.52	4.8	4.46	4.5	4.81	3.93	5.11	5.02	8.86	9.08	8.93	8.34	13.13	9.16	8.28	8.35	8.41	8.28	13.21	8.36	4.26	4.13	4.26	4.09	4.95	3.73	5.53
M21_KM_12	19.92	21.84	22.44	16.51	22.14	21.68	13.93	15.46	16.76	12.99	15.42	16.57	3.09	4.44	3.19	3.12	4.91	4.34	5.22	5.09	4.43	4.97	5.31	4.34	3.99	3.23	4.44	3.71	4.81	4.97	10.95	12.77	11.06	10	13.62	12.16	9.14	13.04	8.93	9.39	13.2	10.84	3.61	4.72	3.89	4.49	6.05	5.75	4.7
M21_AZ_13	38.37	41.5	35.42	42.49	38.86	46.26	14.53	16.27	14.2	15.05	14.39	16.23	4.09	3.17	3.24	3.16	4.33	3.18	4.36	4.14	4.56	3.16	4.71	4.54	3.15	3.17	3.12	3.36	3.24	3.25	8.24	8.24	8.43	8.24	8.4	8.26	8.49	8.82	11.79	9.06	11.37	8.68	3.09	3.1	3.42	3.14	4.37	3.12	5.36
F21_ES_14	18.98	20.54	21.24	8.2	19.36	20.58	12.93	14.51	16.88	6.15	14.41	16.28	4.66	3.09	3.09	6.15	3.11	3.09	3.67	4.75	4.71	6.15	5.37	4.87	5.43	5.08	4.1	6.15	5	5.46	11.67	9.77	8.44	6.4	11.14	8.49	12.43	8.99	8.79	16.4	9.85	8.6	4.26	3.86	3.22	6.15	3.51	3.14	3.76
M21_YT_15	24.76	24.2	29	28	24.23	28.34	15.55	16.27	18.22	15.71	15.6	17.76	3.22	4.9	3.47	4.22	4.98	3.63	5.11	4.99	4	4.96	5.41	5.16	4.02	3.11	3.09	3.09	4.02	4.91	8.57	13.58	10.11	9.33	13.27	11.59	10.1	13.84	12.32	11.94	13.51	11.86	6.71	5.11	4.62	5.02	5.02	4.48	4.01
M22_FA_16	26.96	27.48	28.93	28.81	28.69	32.28	19.06	20.22	22.88	21.08	20.32	22.91	4.88	4.12	4.12	4.46	5.03	4.13	6.4	6.61	6.01	6.6	6.63	7.37	5.22	5.36	5.38	6.2	7.87	5.38	13.94	10.33	10.8	11.7	11.21	12.21	13.89	9.36	9.45	10.32	9.37	9.53	6.05	4.17	4.49	5.2	4.12	4.13	7.6
F34_HY_17	26.67	26.91	26.91	28.11	27.31	27.59	14.91	15.96	15.96	15.53	14.9	17.29	4.16	4.4	4.4	4.56	6.59	5.72	6.31	5.85	5.85	4.56	6.59	5.72	2.06	2.06	2.06	2.76	2.71	3	9.97	12.28	12.28	10.58	15.38	13.64	14.29	15.93	15.93	14.7	17.82	16.86	7.43	7.73	7.73	7.74	8.12	8.5	4.88
F23_SA_18	19.32	19.87	24.54	19.87		24.42	14.92	15.33	19.42	15.33		17.19	4.19	4.14	5.74	4.14		4.16	6.96	6.91	6.57	6.56		6.91	3.09	4.42	3.17	4.42		3.09	9.28	9.42	12.89	9.42		9.31	9.41	10.26	12.75	10.26		9.46	3.12	3.23	4.3	3.23		3.12	7.48
M23_AM_19	19.88	21.56	22.36	20.99	22.26	23.1	14.73	14.8	16.89	14.01	14.33	16.71	3.1	4.44	4.32	4.27	3.09	3.09	3.84	4.49	4.62	5.02	4.82	4.85	3.7	4.53	4.62	3.09	3.92	4.49	8.24	12.3	10.29	11.89	8.41	8.39	9.56	12.08	11.55	11.96	9.56	9.78	3.18	4.57	4.35	4.57	3.45	3.27	4.87
M19_AS_20	30.8	29.49	29.93	27.84		29.53	21.16	21.49	22.75	21.09		22.62	5.99	4.84	5.62	5.1		4.84	7.34	7.26	7.78	6.51		8.14	6.55	5.51	6.43	5.1		6.92	11.25	9.84	12.04	13.1		10.69	13.39	10.64	12.8	10.91		10.41	4.89	4.24	5.08	5.08		5.1	9.77
M18_YA_21	21.34	22.78	23.57	22.46	24.39	25.32	19.38	20.33	23.3	18.92	20.81	23.61	4.4	4.3	4.41	18.92	20.81	23.61	6.04	6.01	5.4	6.25	6.49	6.73	4.63	4.33	5.7	4.27	5.43	4.51	9.4	9.34	9.69	9.46	9.89	9.62	11.34	11.48	11.67	14.23	11.56	11.38	5.54	4.25	11.67	5.48	4.88	5.42	9.86
M18_K_22	21.26	22.45	22.37	21.98	20.89	22.96	20.21	21.99	23.09	21.58	20.29	22.36	5.84	4.12	4.12	4.52	4.12	4.12	6.5	6.56	5.59	6.28	6.47	6.32	4.14	5.41	4.23	5.36	6.92	5.84	13.36	9.29	9.3	10.18	9.27	9.27	13.25	9.37	9.51	10.32	9.85	9.52	4.31	4.34	4.79	4.73	4.34	6.27	8.13
F23_SZ_22	27.23	30.46	29.79	25.74	30.39	29.76	12.53	18.79	20.55	11.68	19.82	20.74	5.59	6.21	4.47	4.17	6.59	5.7	6.11	6.61	4.38	6.64	6.05	6.04	4.12	6.61	4.38	6.64	6.05	6.04	8.48	12.74	8.42	8.29	13.1	11.84	12.65	14.13	10	12.35	14.88	13.18	4.16	6.18	4.12	5.37	8.4	6.3	7.22
F22_AI_24	20.15	22.74	22.37	21.65	21.6	21.42	18.65	20.87	23.29	21.4	20.63	23.59	4.66	4.49	4.5	4.63	4.96	4.58	6.88	5.28	5.69	6.43	6.75	7.53	5.5	5.25	5.35	5.56	6.85	4.43	12.27	9.77	9.78	11.25	9.8	9.64	12.71	10.35	11.58	11.15	10.23	10.89	5.28	4.38	6.05	5.32	4.55	5.36	7.6
F22_HA_25	23.29	23.29	23.84	26.88	24.9	27.04	14.05	16.49	15.92	13.74	16.46	17.07	3.3	4.92	3.12	3.23	5.01	3.09	4.82	5.09	4.62	4.36	4.83	4.56	3.13	4.02	3.09	3.09	4.02	3.09	8.99	13.36	8.73	10.04	12.41	8.6	8.26	13.67	8.34	9.14	12.3	8.45	3.29	5.01	3.09	4.05	4.54	3.09	4.13
F20_MH_26	18.91	20.67	21.32	16.96	19.56		10.02	12.93	14.88	11.35	13.33		3.12	3.72	4.32	3.13	3.14		4.9	5.18	4.83	4.53	5.04		3.21	3.29	3.23	4.29	4.04		9.1	8.81	11.46	8.82	8.78		9.08	12.05	11.94	9.49	8.92		3.09	4.47	4.26	3.09	3.24		4.13
F21_HA_27	20.89	23.07	24.02	21.25	24.15	21.25	17.71	19.16	22.68	18.04	19.05	22.89	5.41	6.82	4.37	4.41	6.7	4.6	6.72	7.62	6.6	7.01	5.55	6.53	4.12	4.12	5.73	5.36	5.36	4.12	9.45	14.94	9.51	9.71	14.94	9.31	9.44	14.7	9.54	9.32	14.81	9.84	4.28	5.12	5.22	4.32	5.15	5.18	9.45
M19_YM_28	25.82	30.25	32.74	33.81	34.24	36.2	11.65	18.95	22.28	18.39	18.89	22.2	4.87	6.8	4.18	4.25	6.62	5.31	6.38	5.41	6.31	6.46	5.94	5.85	4.02	4.81	4.67	4.19	5.44	5.96	10.73	14.83	10.72	9.82	15.07	12.95	9.71	14.91	10.95	11.04	15.16	13.25	3.8	6.98	6.13	5.19	6.78	5.77	7.92
F21_SA_29	27.71	27.39		28.05	26.96	29.4	14.83	15		14.28	14.57	16.31	4.23	5.73		4.23	4.21	4.3	6.42	5.4		6.26	6.65	6.65	4.12	4.16		4.12	4.12	5.36	9.35	13.02		9.4	9.27	9.27	9.35	13.01		13.69	10.1	9.5	3.2	4.33		4.5	3.33	3.26	7.6
M21_M_30	15.28	16.1	16.4	14.37	14.72	15	15.78	16.28	18.15	16.65	15.76	18.35	3.12	4.56	4.27	4.38	3.09	3.09	5.18	4.8	5.23	5.54	4.46	5.15	3.09	3.09	3.09	3.12	3.09	3.09	10.32	12.12	11.72	9.79	9.17	9.14	8.34	11.95.	11.45	8.24	8.24	8.38	3.16	4.75	4.31	3.14	3.15	3.18	4.66
[truncated: 17 more columns]

## Sheet: Type
Paticipant	RP 6MWT	RP 6MWT coded	RUT 6MWT	RP 6MWT coded	RLT 6MWT	RLT 6MWT coded	LP 6MWT	LP 6MWT coded	LUT 6MWT	LUT 6MWT coded	LLT 6MWT	LLT 6MWT coded	RP Cycling	RP Cycling coded	RUT Cycling	RUT Cycling coded	RLT Cycling	RLT Cycling coded	LP Cycling	LP cycling coded	LUT Cycling	LUT cycling coded	LLT Cycling	LLT cycling coded	RP Lying	RP Lying coded	RUT Lying	RUT lying coded	RLT Lying	RLT Lying coded	LP Lying	LP Lying coded	LUT Lying	LUT Lying coded	LLT Lying	LLT Lying coded	RP Shelf-organizing	RP Shelf organizing coded	RUT Shelf-organizing	RUT shelf organizing coded	RLT Shelf-organizing	RLT Shelf organizing coded	LP Shelf-organizing	LP shelf organizing coded	LUT Shelf-organizing	LUT shelf organizing	LLT Shelf-organizing	LLT Shelf organizing coded	RP Side-lying
F24_ZG_1	Walking	1	Walking	1		2	Walking	1	Walking	1	Walking	1	Walking	2	Cycling	1			Cycling	1	Cycling	1	Cycling	1	Sitting	1	Sitting	1			Sitting	1	Sitting	1	Sitting	1	Standing	1	Standing	1			Sitting	2	Standing	1	Standing	1	Sitting
M21_MF_2	Walking	1	Walking	1	Walking	1	Walking	1	Walking	1	Walking	1	Walking	2	Cycling	1	Cycling	1	Cycling	1	Cycling	1	Cycling	1	Sitting	1	Sitting	1	Sitting	1	Sitting	1	Sitting	1	Sitting	1	Standing	1	Standing	1	Walking	2	Standing	1	Walking	2	Walking	2	Sitting
F21_FA_3	Walking	1	Walking	1	Walking	1	Walking	1	Walking	1	Walking	1	Cycling	1	Cycling	1	Cycling	1	Walking	2	Cycling	1	Walking	2	Sitting	1	Sitting	1	Sitting	1	Sitting	1	Sitting	1	Sitting	1	Standing	1	Standing	1	Standing	1	Standing	1	Standing	1	Sitting	2	Sitting
M23_AE_4	Walking	1	Walking	1	Walking	1	Walking	1	Walking	1	Walking	1	Cycling	1	Cycling	1	Cycling	1	Cycling	1	Cycling	1	Cycling	1	Sitting	1	Sitting	1	Sitting	1	Sitting	1	Sitting	1	Sitting	1	Sitting	2	Standing	1	Walking	2	Standing	1	Standing	1	Sitting	2	Sitting
M23_AS_5	Walking	1	Walking	1	Walking	1	Walking	1	Walking	1	Walking	1	Walking	2	Cycling	1	Cycling	1	Walking	2	Cycling	1	Cycling	1	Sitting	1	Sitting	1	Sitting	1	Sitting	1	Sitting	1	Sitting	1	Standing	1	Sitting	2	Standing	1	Standing	1	Sitting	2	Standing	1	Sitting
M21_MH_6	Cycling	2	Walking	1	Walking	1	Walking	1	Walking	1			Walking	2	Cycling	1	Cycling	1	Walking	2	Cycling	1		2	Sitting	1	Sitting	1	Sitting	1	Sitting	1	Sitting	1			Sitting	2	Standing	1	Standing	1	Standing	1	Standing	1			Sitting
M21_EM_7	Walking	1	Walking	1	Walking	1	Walking	1	Walking	1	Walking	1	Cycling	1	Cycling	1	Cycling	1	Cycling	1	Cycling	1	Cycling	1	Sitting	1	Sitting	1	Sitting	1	Sitting	1	Sitting	1	Sitting	1	Standing	1	Standing	1	Sitting	2	Sitting	2	Sitting	2	Standing	1	Sitting
F21_TO_8	Walking	1	Walking	1	High intensity	2			Walking	1	Walking	1	Cycling	1	Cycling	1	Walking	2			Cycling	1	Cycling	1	Sitting	1	Sitting	1	Sitting	1			Sitting	1	Sitting	1	Sitting	2	Standing	1	Standing	1			Standing	1	Standing	1	Sitting
F23_MO_9	Cycling	2	Walking	1	High intensity	2	Cycling	2	Walking	1	High Intensity	2	Walking	2	Cycling	1	Cycling	1	Walking	2	Cycling	1	Cycling	1	Sitting	1	Sitting	1	Sitting	1	Sitting	1	Sitting	1	Sitting	1	Sitting	2	Standing	1	Standing	1	Sitting	2	Standing	1	Standing	1	Sitting
F21_RW_10	Walking	1	Walking	1	Walking	1	Walking	1	Walking	1	Walking	1	Cycling	1	Cycling	1	Cycling	1	Walking	2	Cycling	1	Cycling	1	Sitting	1	Sitting	1	Sitting	1	Sitting	1	Sitting	1	Sitting	1	Sitting	2	Standing	1	Standing	1	Standing	1	Standing	1	Standing	1	Standing
F23_AM_11	High Intensity	2	High Intensity	2	High Intensity	2	Walking	1	High Intensity	2	High Intensity	2	Cycling	1	Cycling	1	Cycling	1	Cycling	1	Cycling	1	Cycling	1	Sitting	1	Sitting	1	Sitting	1	Sitting	1	Sitting	1	Sitting	1	Standing	1	Standing	1	Standing	1	Standing	1	Standing	1	Standing	1	Standing
M21_KM_12	Walking	1	Walking	1	Walking	1	Walking	1	Walking	1	Walking	1	Cycling	1	Cycling	1	Cycling	1	Cycling	1	Cycling	1	Cycling	1	Sitting	1	Sitting	1	Sitting	1	Sitting	1	Sitting	1	Sitting	1	Standing	1	Standing	1	Sitting	2	Standing	1	Standing	1	Sitting	2	Sitting
M21_AZ_13	High Intensity	2	High Intensity	2	High Intensity	2	High intensity	2	High Intensity	2	High Intensity	2	Walking	2	Cycling	1	Cycling	1	Cycling	1	Cycling	1	Cycling	1	Standing	2	Sitting	1	Sitting	1	Sitting	1	Sitting	1	Sitting	1	Sitting	2	Standing	1	Sitting	2	Standing	1	Standing	1	Standing	1	Sitting
F21_ES_14	Walking	1	Walking	1	Walking	1	Walking	1	Walking	1	Walking	1	Cycling	1	Cycling	1	Cycling	1	Cycling	1	Cycling	1	Cycling	1	Sitting	1	Sitting	1	Sitting	1	Sitting	1	Sitting	1	Sitting	1	Sitting	2	standing	1	Standing	1	Sitting	2	Standing	1	Standing	2	Standing
M21_YT_15	Walking	1	Walking	1	High intensity	2	High intensity	2	Walking	1	High intensity	2	Walking	2	Cycling	1	Cycling	1	Cycling	1	Cycling	1	Cycling	1	Sitting	1	Sitting	1	Sitting	1	Sitting	1	Sitting	1	Sitting	1	Standing	1	Sitting	2	Sitting	2	Standing	1	Standing	1	Standing	2	Standing
M22_FA_16	Walking	1	Walking	1	Walking	1	Standing	2	Walking	1	Walking	1	Cycling	1	Cycling	1	Cycling	1	Cycling	1	Cycling	1	Cycling	1	Sitting	1	Sitting	1	Sitting	1	Sitting	1	Sitting	1	Sitting	1	Standing	1	Standing	1	Standing	1	Standing	1	Standing	1	Standing	2	Sitting
F34_HY_17	Walking	1	Walking	1	Walking	1	Walking	1	Walking	1	Walking	1	Cycling	1	Cycling	1	Cycling	1	Cycling	1	Cycling	1	Walking	2	Sitting	1	Sitting	1	Sitting	1	Sitting	1	Sitting	1	Sitting	1	Standing	1	Standing	1	Standing	1	Standing	1	Standing	1	Standing	1	Sitting
F23_SA_18	Walking	1	Walking	1	Walking	1	Walking	1			Walking	1	Cycling	1	Cycling	1	Cycling	1	Cycling	1			Cylcing	1	Sitting	1	Sitting	1	Sitting	1	Sitting	1			Sitting	1							Standing	1			Standing	1	Standing
M23_AM_19	Walking	1	Walking	1	Walking	1	Walking	1	Walking	1	Walking	1	Cycling	1	Cycling	1	Cycling	1	Cycling	1	Cycling	1	Cycling	1	Sitting	1	Sitting	1	Sitting	1	Sitting	1	Sitting	1	Sitting	1	Standing	1	Standing	1	Standing	1	Standing	1	Standing	1	Standing	1	Sitting
M19_AS_20	Walking	1	Walking	1	Walking	1	Walking	1			Walking	1	Cycling	1	Cycling	1	Cycling	1	Cycling	1			Cycling	1	Sitting	1	Sitting	1	Sitting	1	Sitting	1			Sitting	1	Standing	1	Standing	1	Standing	1	Sitting	2			Standing	1	Sitting
M18_YA_21	Walking	1	Walking	1	Walking	1	Walking	1	Walking	1	Walking	1	Cycling	1	Cycling	1	Cycling	1	Cycling	1	Cycling	1	Cycling	1	Sitting	1	Sitting	1	Sitting	1	Sitting	1	Sitting	1	Sitting	1	Standing	1	Standing	1	Standing	1	Standing	1	Standing	1	Standing	1	Sitting
M18_K_22	Walking	1	Walking	1	Walking	1	Standing	2	Walking	1	Walking	1	Cycling	1	Cycling	1	Cycling	1	Cycling	1	Cycling	1	Cycling	1	Sitting	1	Sitting	1	Sitting	1	Sitting	1	Sitting	1	Sitting	1	Standing	1	Standing	1	Sitting	2	Standing	1	Standing	1	Standing	1	Standing
F23_SZ_22	Walking	1	Walking	1	Walking	1	Walking	1	Walking	1	Walking	1	Cycling	1	Cycling	1	Cycling	1	Cycling	1	Cycling	1	Cycling	1	Sitting	1	Sitting	1	Sitting	1	Sitting	1	Sitting	1	Sitting	1	Standing	1	Standing	1	Standing	1	Standing	1	Standing	1	Standing	1	Standing
F22_AI_24	Walking	1	Walking	1	Walking	1	Walking	1	Walking	1	Walking	1	Cycling	1	Cycling	1	Cycling	1	Cycling	1	Cycling	1	Cycling	1	Sitting	1	Sitting	1	Sitting	1	Sitting	1	Sitting	1	Sitting	1	Standing	1	Sitting	2	Sitting	2	Standing	1	Standing	1	Standing	1	Sitting
F22_HA_25	Walking	1	Walking	1	Walking	1	High Intensity	2	High Intensity	2	Walking	1	Cycling	1	Cycling	1	Cycling	1	Cycling	1	Cycling	1	Cycling	1	Sitting	1	Sitting	1	Sitting	1	Sitting	1	Sitting	1	Sitting	1	Standing	1	Standing	1	Standing	1	Standing	1	Standing	1	Standing	1	Sitting
F20_MH_26	Walking	1	Walking	1	Walking	1	Walking	1	Walking	1			Walking	2	Cycling	1	Cycling	1	Cycling	1	Cycling	1			Sitting	1	Sitting	1	Sitting	1	Sitting	1	Sitting	1			Sitting	2	Standing	1	Standing	1	Standing	1	Standing	1			Sitting
F21_HA_27	Walking	1	Walking	1	Walking	1	Walking	1	Walking	1	Walking	1	Walking	2	Cycling	1	Cycling	1	Cycling	1	Cycling	1	Cycling	1	Sitting	1	Sitting	1	Sitting	1	Sitting	1	Sitting	1	Sitting	1	Sitting	2	Standing	1	Standing	1	Standing	1	Standing	1	Standing	1	Sitting
M19_YM_28	Walking	1	Walking	1	Walking	1	Walking	1	Walking	1	Walking	1	Walking	2	Cycling	1	Cycling	1	Cycling	1	Cycling	1	Cycling	1	Sitting	1	Sitting	1	Sitting	1	Sitting	1	Sitting	1	Sitting	1	Sitting	2	Sitting	2	Standing	1	Standing	1	Standing	1	Standing	1	Standing
F21_SA_29	Walking	1	Walking	1			Walking	1	Walking	1	Walking	1	Cycling	1	Cycling	1			Cycling	1	Cycling	1	Walking	2	Sitting	1	Sitting	1			Sitting	1	Sitting	1	Sitting	1	Standing	1	Sitting	2			Standing	1	Standing	1	Sitting	2	Sitting
M21_M_30	Walking	1	Walking	1	Walking	1	Walking	1	Walking	1	Walking	1	Cycling	1	Walking	2	Cycling	1	Cycling	1	Walking	Walking	Cycling	1	Sitting	1	Sitting	1	Sitting	1	Sitting	1	Sitting	1	Sitting	1	Standing	1	Sitting	2	Standing	1	Standing	1	Standing	1	Sitting	2	Sitting
[truncated: 83 more columns]

## Sheet: Intensity
Paticipant	RP 6MWT	RP 6MWT coded	RUT 6MWT	RUT 6MWT coded	RLT 6MWT	RLT 6MWT coded	LP 6MWT	LP 6MWT coded	LUT 6MWT	LUT 6MWT coded	LLT 6MWT	LLT 6MWT coded	RP Cycling	RP cycling coded	RUT Cycling	RUT cycling coded	RLT Cycling	RLT cycling coded	LP Cycling	LP cycling coded	LUT Cycling	LUT Cycling coded	LLT Cycling	LLT cycling coded	RP Lying	RP Lying coded	RUT Lying	RUT Lying coded	RLT Lying	RLT Lying	LP Lying	LP Lying coded	LUT Lying	LUT Lying coded	LLT Lying	LLT coded	RP Shelf-organizing	RP Shelf org. coded	RUT Shelf-organizing	RUT shelf org. coded	RLT Shelf-organizing	RLT Shelf org. coded	LP Shelf-organizing	LP shelf org. coded	LUT Shelf-organizing	LUT shelf organizing coded	LLT Shelf-organizing	LLT shelf organizing coded	RP Side-lying
F24_ZG_1	MV	1	MV	1			MV	1	MV	1	MV	1	MV	1	MV	1			MV	1	MV	1	MV	1	Sitting	1	Sitting	1	N/A		Sitting	1	Sitting	1	Sitting	1	Light	1	Light	1	N/A	2	Sitting	2	Light	1	Light	1	Sitting
M21_MF_2	MV	1	MV	1	MV	1	MV	1	MV	1	MV	1	MV	1	MV	1	MV	1	MV	1	MV	1	MV	1	Sitting	1	Sitting	1	Sitting	1	Sitting	1	Sitting	1	Sitting	1	Light	1	Light	1	Light	1	Light	1	Light	1	Light	1	Sitting
F21_FA_3	MV	1	MV	1	MV	1	MV	1	MV	1	MV	1	MV	1	MV	1	MV	1	Light	2	MV	1	MV	1	Sitting	1	Sitting	1	Sitting	1	Sitting	1	Sitting	1	Sitting	1	Light	1	Light	1	Light	1	Light	1	Light	1	Sitting	2	Sitting
M23_AE_4	MV	1	MV	1	MV	1	MV	1	MV	1	MV	1	MV	1	MV	1	MV	1	MV	1	MV	1	MV	1	Sitting	1	Sitting	1	Sitting	1	Sitting	1	Sitting	1	Sitting	1	Light	1	Light	1	Light	1	Light	1	Light	1	Light	1	Sitting
M23_AS_5	MV	1	MV	1	MV	1	MV	1	MV	1	MV	1	MV	1	MV	1	MV	1	MV	1	MV	1	MV	1	Sitting	1	Sitting	1	Sitting	1	Sitting	1	Sitting	1	Sitting	1	Light	1	Sitting	2	Light	1	Light	1	Sitting	2	Light	1	Sitting
M21_MH_6	MV	1	MV	1	MV	1	MV	1	MV	1	N/A	1	MV	1	MV	1	MV	1	MV	1	MV	1	N/A		Sitting	1	Sitting	1	Sitting	1	Sitting	1	Sitting	1	N/A		Sitting	2	Light	1	Light	1	Light	1	Light	1	N/A	2	Sitting
M21_EM_7	MV	1	MV	1	MV	1	MV	1	MV	1	MV	1	MV	1	MV	1	MV	1	MV	1	MV	1	MV	1	Sitting	1	Sitting	1	Sitting	1	Sitting	1	Sitting	1	Sitting	1	Light	1	Light	1	Sitting	2	Sitting	2	Sitting	2	Light	1	Sitting
F21_TO_8	MV	1	MV	1	MV	1		1	MV	1	MV	1	MV	1	MV	1	MV	1			Sitting	2	MV	1	Sitting	1	Sitting	1	Light	2	N/A		Sitting	1	Sitting	1	Sitting	2	Light	1	Light	1	N/A		Light	1	Light	1	Sitting
F23_MO_9	MV	1	MV	1	MV	1	MV	1	MV	1	MV	1	MV	1	MV	1	MV	1	MV	1	MV	1	MV	1	Sitting	1	Sitting	1	Sitting	1	Sitting	1	Sitting	1	Sitting	1	Sitting	2	Light	1	Light	1	Light	1	Light	1	Light	1	Sitting
F21_RW_10	MV	1	MV	1	MV	1	MV	1	MV	1	MV	1	MV	1	MV	1	MV	1	MV	1	MV	1	MV	1	Sitting	1	Sitting	1	Sitting	1	Sitting	1	Sitting	1	Sitting	1	Sitting	2	Light	1	Light	1	Light	1	Light	1	Light	1	Light
F23_AM_11	MV	1	MV	1	MV	1	MV	1	MV	1	MV	1	MV	1	MV	1	MV	1	MV	1	MV	1	MV	1	Sitting	1	Sitting	1	Sitting	1	Sitting	1	Sitting	1	Sitting	1	Light	1	Light	1	Light	1	Light	1	Light	1	Light	1	Light
M21_KM_12	MV	1	MV	1	MV	1	MV	1	MV	1	MV	1	MV	1	MV	1	MV	1	MV	1	MV	1	MV	1	Sitting	1	Sitting	1	Sitting	1	Sitting	1	Sitting	1	Sitting	1	Light	1	Light	1	Sitting	2	Light	1	Light	1	Sitting	2	Sitting
M21_AZ_13	MV	1	MV	1	MV	1	MV	1	MV	1	MV	1	MV	1	MV	1	MV	1	MV	1	MV	1	MV	1	Light	2	Sitting	1	Sitting	1	Sitting	1	Sitting	1	Sitting	1	Sitting	2	Light	1	Sitting	2	Light	1	Light	1	Light	1	Sitting
F21_ES_14	MV	1	MV	1	MV	1	MV	1	MV	1	MV	1	MV	1	MV	1	MV	1	MV	1	MV	1	MV	1	Sitting	1	Sitting	1	Sitting	1	Sitting	1	Sitting	1	Sitting	1	Sitting	2	Light	1	Light	1	Sitting	2	Light	1	Light	1	Sitting
M21_YT_15	MV	1	MV	1	MV	1	MV	1	MV	1	MV	1	MV	1	MV	1	MV	1	MV	1	MV	1	MV	1	Sitting	1	Sitting	1	Sitting	1	Sitting	1	Sitting	1	Sitting	1	Light	1	Sitting	2	Sitting	2	Light	1	Light	1	Light	1	Light
M22_FA_16	MV	1	MV	1	MV	1	MV	1	MV	1	MV	1	MV	1	MV	1	MV	1	MV	1	MV	1	MV	1	Sitting	1	Sitting	1	Sitting	1	Sitting	1	Sitting	1	Sitting	1	Light	1	Light	1	Light	1	Light	1	Light	1	Light	1	Sitting
F34_HY_17	MV	1	MV	1	MV	1	MV	1	MV	1	MV	1	MV	1	MV	1	MV	1	MV	1	MV	1	MV	1	Sitting	1	Sitting	1	Sitting	1	Sitting	1	Sitting	1	Sitting	1	Light	1	Light	1	Light	1	Light	1	Light	1	Light	1	Sitting
F23_SA_18	MV	1	MV	1	MV	1	MV	1			MV	1	MV	1	MV	1	MV	1	MV	1	N/A		MV	1	Sitting	1	Sitting	1	Sitting	1	Sitting	1	N/A		Sitting	1	Light	1	Light	1	Light	1	Light	1	N/A		Light	1	Sitting
M23_AM_19	MV	1	MV	1	MV	1	MV	1	MV	1	MV	1	MV	1	MV	1	MV	1	MV	1	MV	1	MV	1	sitting	1	sitting	1	Sitting	1	Sitting	1	Sitting	1	Sitting	1	Light	1	Light	1	Light	1	Light	1	Light	1	Light	1	Sitting
M19_AS_20	MV	1	MV	1	MV	1	MV	1		1	MV	1	MV	1	MV	1	MV	1	MV	1	N/A		MV	1	Sitting	1	Sitting	1	Sitting	1	Sitting	1	N/A		Sitting	1	Light	1	Light	1	Light	1	Sitting	2	N/A		Light	1	Sitting
M18_YA_21	MV	1	MV	1	MV	1	MV	1	MV	1	MV	1	MV	1	MV	1	MV	1	MV	1	MV	1	MV	1	Sitting	1	Sitting	1	Sitting	1	Sitting	1	Sitting	1	Sitting	1	Light	1	Light	1	Light	1	Light	1	Light	1	Light	1	Sitting
M18_K_22	MV	1	MV	1	MV	1	MV	1	MV	1	MV	1	MV	1	MV	1	MV	1	MV	1	MV	1	MV	1	Sitting	1	Sitting	1	Sitting	1	Sitting	1	Sitting	1	Sitting	1	Light	1	Light	1	Sitting	2	Light	1	Light	1	Light	1	Sitting
F23_SZ_22	MV	1	MV	1	MV	1	MV	1	MV	1	MV	1	MV	1	MV	1	MV	1	MV	1	MV	1	MV	1	Sitting	1	Sitting	1	Sitting	1	Sitting	1	Sitting	1	Sitting	1	Light	1	Light	1	Sitting	2	Sitting	2	Sitting	2	Sitting	2	Sitting
F22_AI_24	MV	1	MV	1	MV	1	MV	1	MV	1	MV	1	MV	1	MV	1	MV	1	MV	1	MV	1	MV	1	Sitting	1	Sitting	1	Sitting	1	Sitting	1	Sitting	1	Sitting	1	Light	1	Light	1	Sitting	2	Light	1	Light	1	Light	1	Sitting
F22_HA_25	MV	1	MV	1	MV	1	MV	1	MV	1	MV	1	MV	1	MV	1	MV	1	MV	1	MV	1	MV	1	Sitting	1	Sitting	1	Sitting	1	Sitting	1	Sitting	1	Sitting	1	Light	1	Light	1	Light	1	Light	1	Light	1	Light	1	Sitting
F20_MH_26	MV	1	MV	1	MV	1	MV	1	MV	1	N/A		Light	2	MV	1	MV	1	MV	1	MV	1	N/A		Sitting	1	Sitting	1	Sitting	1	Sitting	1	Sitting	1	N/A		Sitting	2	Light	1	Light	1	Light	1	Light	1	N/A		Sitting
F21_HA_27	MV	1	MV	1	MV	1	MV	1	MV	1	MV	1	Light	2	MV	1	MV	1	MV	1	MV	1	MV	1	Sitting	1	Sitting	1	Sitting	1	Sitting	1	Sitting	1	Sitting	1	Light	1	Light	1	Light	1	Light	1	Light	1	Light	1	Sitting
M19_YM_28	MV	1	MV	1	MV	1	MV	1	MV	1	MV	1	MV	1	MV	1	MV	1	MV	1	MV	1	MV	1	Sitting	1	Sitting	1	Sitting	1	Sitting	1	Sitting	1	Sitting	1	Light	1	Light	1	Light	1	Light	1	Light	1	Light	1	Sitting
F21_SA_29	MV	1	MV	1			MV	1	MV	1	MV	1	MV	1	MV	1			MV	1	MV	1	MV	1	Sitting	1	Sitting	1	N/A		Sitting	1	Sitting	1	Sitting	1	Light	1	Sitting	2	N/A		Light	1	Light	1	Sitting	2	Sitting
M21_M_30	MV	1	MV	1	MV	1	MV	1	MV	1	MV	1	MV	1	MV	1	MV	1	MV	1	MV	1	MV	1	Sitting	1	Sitting	1	Sitting	1	Sitting	1	Sitting	1	Sitting	1	Light	1	Sitting	2	Light	1	Light	1	Light	1	Sitting	2	Sitting
[truncated: 83 more columns]
